# Supplementary material for: New Perspectives on the Old Uses of Traditional Medicinal and Edible Herbs: Extract and Spent Material of Persicaria hydropiper (L.) Delarbre
Source: Nutrients. 2024 Oct 3;16(19):3368. doi: 10.3390/nu16193368 (PMC11478433; doi:10.3390/nu16193368)
Supplement: Supplementary file 1 [file nutrients-16-03368-s001.zip]

Archive with 1 entries (1 files):
- nutrients-3227027-supplementary.pdf
